# Supplementary material for: High Connectivity at Abyssal Depths: Genomic and Proteomic Insights Into Population Structure of the Pan‐Atlantic Deep‐Sea Bivalve Ledella ultima (E. A. Smith, 1885)
Source: Ecol Evol. 2025 Aug 8;15(8):e71903. doi: 10.1002/ece3.71903 (PMC12332424; doi:10.1002/ece3.71903)
Supplement: Supplementary file 2 — Table S1: ece371903‐sup‐0002‐TableS1.xlsx. [file ECE3-15-e71903-s004.xlsx]

## Sheet: Table S1
	mtDNA			Mitotypes in haplotype networks
Specimen ID	COI, female	16S, female	16S, male	COI, female mtDNA	16S, female mtDNA	16S, male mtDNA	Basin	Expedition	Station	Reference
Lu17IC1	yes	-	-	1	-	-	NAB	ENAB	17	Etter and Rex, 2021
Lu17IC2	yes	-	-	1	-	-	NAB	ENAB	17	Etter and Rex, 2021
Lu17IC4	yes	-	-	1	-	-	NAB	ENAB	17	Etter and Rex, 2021
Lu17IC6	yes	-	-	1	-	-	NAB	ENAB	17	Etter and Rex, 2021
Lu17aCC1	yes	-	-	1	-	-	NAB	ENAB	17a	Etter and Rex, 2021
Lu17aCC2	yes	-	-	1	-	-	NAB	ENAB	17a	Etter and Rex, 2021
Lu18aEC1	yes	-	-	1	-	-	NAB	ENAB	18a	Etter and Rex, 2021
Lu18aEC3	yes	-	-	1	-	-	NAB	ENAB	18a	Etter and Rex, 2021
Lu18aEC4	yes	-	-	1	-	-	NAB	ENAB	18a	Etter and Rex, 2021
Lu18aEC5	yes	-	-	1	-	-	NAB	ENAB	18a	Etter and Rex, 2021
Lu18aEC6	yes	-	-	1	-	-	NAB	ENAB	18a	Etter and Rex, 2021
Lu18aEC9	yes	-	-	1	-	-	NAB	ENAB	18a	Etter and Rex, 2021
Lu18aEC10	yes	-	-	1	-	-	NAB	ENAB	18a	Etter and Rex, 2021
Lu18aEC11	yes	-	-	1	-	-	NAB	ENAB	18a	Etter and Rex, 2021
Lu18aEC12	yes	-	-	1	-	-	NAB	ENAB	18a	Etter and Rex, 2021
Lu18aEC13	yes	-	-	1	-	-	NAB	ENAB	18a	Etter and Rex, 2021
Lu18aEC14	yes	-	-	1	-	-	NAB	ENAB	18a	Etter and Rex, 2021
Lu18aEC15	yes	-	-	1	-	-	NAB	ENAB	18a	Etter and Rex, 2021
Lu20BC1	-	HQ907901	-	-	1	-	NAB	ENAB	20	Boyle and Etter, 2013
Lu20BC2	yes	HQ907902	HQ907906	1	1	2	NAB	ENAB	20	Boyle and Etter, 2013
Lu20BC3	yes	HQ907903	HQ907907	1	1	2	NAB	ENAB	20	Boyle and Etter, 2013
Lu20BC4	yes	HQ907904	HQ907908	1	1	2	NAB	ENAB	20	Boyle and Etter, 2013
Lu20BC5	yes	-	-	1	-	-	NAB	ENAB	20	Etter and Rex, 2021
Lu20BC6	-	-	HQ907909	-	-	2	NAB	ENAB	20	Boyle and Etter, 2013
Lu20BC7	yes	-	-	1	-	-	NAB	ENAB	20	Etter and Rex, 2021
Lu20BC10	yes	-	-	1	-	-	NAB	ENAB	20	Etter and Rex, 2021
Lu20BC11	yes	-	-	1	-	-	NAB	ENAB	20	Etter and Rex, 2021
Lu20BC12	yes	-	-	1	-	-	NAB	ENAB	20	Etter and Rex, 2021
Lu20BC13	yes	-	-	1	-	-	NAB	ENAB	20	Etter and Rex, 2021
Lu20BC14	yes	-	-	1	-	-	NAB	ENAB	20	Etter and Rex, 2021
Lu20BC15	yes	-	-	1	-	-	NAB	ENAB	20	Etter and Rex, 2021
Lu20BC16	yes	-	-	1	-	-	NAB	ENAB	20	Etter and Rex, 2021
Lu20BC17	yes	-	-	1	-	-	NAB	ENAB	20	Etter and Rex, 2021
Lu20BC18	yes	-	-	1	-	-	NAB	ENAB	20	Etter and Rex, 2021
Lu20BC19	yes	-	-	1	-	-	NAB	ENAB	20	Etter and Rex, 2021
Lu20BC20	yes	-	-	1	-	-	NAB	ENAB	20	Etter and Rex, 2021
Lu20BC21	yes	-	-	1	-	-	NAB	ENAB	20	Etter and Rex, 2021
Lu20BC22	yes	-	-	1	-	-	NAB	ENAB	20	Etter and Rex, 2021
Lu20BC23	yes	-	-	1	-	-	NAB	ENAB	20	Etter and Rex, 2021
Lu20BC30s	yes	-	-	1	-	-	NAB	ENAB	20	Etter and Rex, 2021
Lu20BC31s	yes	-	-	1	-	-	NAB	ENAB	20	Etter and Rex, 2021
Lu20BC32s	yes	-	-	1	-	-	NAB	ENAB	20	Etter and Rex, 2021
Lu20BC33s	yes	-	-	1	-	-	NAB	ENAB	20	Etter and Rex, 2021
Lu20BC34s	yes	-	-	1	-	-	NAB	ENAB	20	Etter and Rex, 2021
Lu21AC2	yes	-	-	1	-	-	NAB	ENAB	21	Etter and Rex, 2021
Lu21AC3	yes	-	-	1	-	-	NAB	ENAB	21	Etter and Rex, 2021
Lu21AC4	yes	-	-	1	-	-	NAB	ENAB	21	Etter and Rex, 2021
Lu21AC5	yes	-	-	1	-	-	NAB	ENAB	21	Etter and Rex, 2021
Lu21AC6	yes	-	-	1	-	-	NAB	ENAB	21	Etter and Rex, 2021
Lu21AC7	yes	-	-	1	-	-	NAB	ENAB	21	Etter and Rex, 2021
Lu21AC8	yes	-	-	1	-	-	NAB	ENAB	21	Etter and Rex, 2021
Lu21AC9	yes	-	-	1	-	-	NAB	ENAB	21	Etter and Rex, 2021
Lu21AC10	yes	-	-	1	-	-	NAB	ENAB	21	Etter and Rex, 2021
Lu21AC11	yes	-	-	1	-	-	NAB	ENAB	21	Etter and Rex, 2021
Lu21AC12	yes	-	-	1	-	-	NAB	ENAB	21	Etter and Rex, 2021
Lu21AC13	yes	-	-	1	-	-	NAB	ENAB	21	Etter and Rex, 2021
Lu21AC14	yes	-	-	1	-	-	NAB	ENAB	21	Etter and Rex, 2021
Lu21AC15	yes	-	-	1	-	-	NAB	ENAB	21	Etter and Rex, 2021
Lu21AC16	yes	-	-	1	-	-	NAB	ENAB	21	Etter and Rex, 2021
Lu21AC17	yes	-	-	1	-	-	NAB	ENAB	21	Etter and Rex, 2021
Lu21AC25s	yes	-	-	1	-	-	NAB	ENAB	21	Etter and Rex, 2021
Lu21AC26s	yes	-	-	1	-	-	NAB	ENAB	21	Etter and Rex, 2021
Lu21AC27s	yes	-	-	1	-	-	NAB	ENAB	21	Etter and Rex, 2021
Lu21AC28s	yes	-	-	1	-	-	NAB	ENAB	21	Etter and Rex, 2021
Lu22DC1	yes	-	-	1	-	-	NAB	ENAB	22	Etter and Rex, 2021
Lu22DC2	yes	-	-	1	-	-	NAB	ENAB	22	Etter and Rex, 2021
Lu22DC3	yes	-	-	1	-	-	NAB	ENAB	22	Etter and Rex, 2021
Lu22DC4	yes	-	-	1	-	-	NAB	ENAB	22	Etter and Rex, 2021
Lu22DC8	yes	-	-	1	-	-	NAB	ENAB	22	Etter and Rex, 2021
Lu22DC9	yes	-	-	1	-	-	NAB	ENAB	22	Etter and Rex, 2021
Lu77A	-	-	HQ907910	-	-	2	NAB	ENAB	77	Boyle and Etter, 2013
Lu52216no6	-	HQ907905	-	-	1	-	NAB	ENAB	52216	Boyle and Etter, 2013
