# Supplementary material for: High Connectivity at Abyssal Depths: Genomic and Proteomic Insights Into Population Structure of the Pan‐Atlantic Deep‐Sea Bivalve Ledella ultima (E. A. Smith, 1885)
Source: Ecol Evol. 2025 Aug 8;15(8):e71903. doi: 10.1002/ece3.71903 (PMC12332424; doi:10.1002/ece3.71903)
Supplement: Supplementary file 3 — Table S2: ece371903‐sup‐0002‐TableS2.xlsx. [file ECE3-15-e71903-s001.xlsx]

## Sheet: Table S2
	GenBank accession nr.
DNA voucher	COI	16S	Mitotype	2b-RAD sample	SRA accession nr.	Proteomic fingerprint	Basin	Expedition	Station	SMF voucher
Biv_020	PQ179865	-	1	-	-		WEB	IceDivA 1	85-1	366968
Biv_037	PQ179866	-	1	S29	SAMN47739848		WEB	IceDivA 1	28-1	366969
Biv_038	PQ179867	PV131957	1	S01	SAMN47739833		WEB	IceDivA 1	28-1	366970
Biv_039	PQ179868	PV131958	3	S72	SAMN47739880		WEB	IceDivA 1	28-1	366971
Biv_040	PQ179869	-	1	S02	SAMN47739832		WEB	IceDivA 1	28-1	366972
Biv_041	PQ179870	PV131959	1	S03	SAMN47739831		WEB	IceDivA 1	28-1	366973
Biv_050	-	-	-	-	-		WEB	IceDivA 1	21-1	366974
Biv_051	-	-	2	S88	SAMN47739896		WEB	IceDivA 1	21-1	366975
Biv_052	PQ179871	PV131960	2	S87	SAMN47739895		WEB	IceDivA 1	21-1	366976
Biv_053	PQ179872	PV131961	1	S30	SAMN47739849		WEB	IceDivA 1	21-1	366977
Biv_054	PQ179873	PV131962	1	S04	SAMN47739830		WEB	IceDivA 1	21-1	366978
Biv_060	PQ179874	-	2	S86	SAMN47739894		WEB	IceDivA 1	85-1	366979
Biv_084	PQ179875	-	3	S71	SAMN47739879		WEB	IceDivA 1	61-1	366980
Biv_085	PQ179876	PV131963	1	-	-		WEB	IceDivA 1	61-1	366981
Biv_086	PQ179877	PV131964	1	-	-		WEB	IceDivA 1	61-1	366982
Biv_090	PQ179878	PV131965	1	S31	SAMN47739850		WEB	IceDivA 1	40-1	366983
Biv_091	PQ179879	PV131966	1	S05	SAMN47739829		WEB	IceDivA 1	40-1	366984
Biv_092	PQ179880	-	1	S32	SAMN47739851		WEB	IceDivA 1	40-1	366985
Biv_093	PQ179881	PV131967	1	S33	SAMN47739852		WEB	IceDivA 1	40-1	366986
Biv_171	PQ179882	-	3	S70	SAMN47739878	x	WEB	IceDivA 1	28-1	366987
Biv_172	PQ179883	PV131968	2	S85	SAMN47739893	x	WEB	IceDivA 1	28-1	366988
Biv_173	PQ179884	-	3	S69	SAMN47739877	x	WEB	IceDivA 1	28-1	366989
Biv_174	PQ179885	PV131969	1	S06	SAMN47739828	x	WEB	IceDivA 1	21-1	366990
Biv_175	PQ179886	PV131970	1	†S34	-	x	CVB	Vema-TRANSIT	4-8	366991
Biv_176	-	-	-	-	-	x	CVB	Vema-TRANSIT	4-8	366992
Biv_177	PQ179887	PV131971	1	†S35	-		CB	ANDEEP III	21-8	366993
Biv_178	PQ179888	-	1	S07	SAMN47739827	x	CB	ANDEEP III	21-8	366994
Biv_179	-	-	-	-	-		PRT	Vema-TRANSIT	14-2	366995
Biv_180	PQ179889	PV131972	1	-	-	x	WEB	IceAGE 3	133-8	366996
Biv_181	-	-	-	-	-		CVB	Vema-TRANSIT	6-8	366997
Biv_182	-	-	-	-	-	x	GUB	Vema-TRANSIT	11-1	366998
Biv_183	-	-	-	-	-	x	GUB	Vema-TRANSIT	9-8	366999
Biv_184	PQ179890	PV131973	1	-	-	x	WEB	IceAGE 3	138-1	367000
Biv_185	-	-	-	-	-		PRT	Vema-TRANSIT	14-2	367001
Biv_186	PQ179891	PV131974	1	†S36	-	x	GUB	Vema-TRANSIT	9-8	367002
Biv_187	PQ179892	PV131975	1	-	-	x	VFZ	Vema-TRANSIT	8-4	367003
Biv_188	PQ179893	PV131976	1	-	-	x	CVB	Vema-TRANSIT	6-7	367004
Biv_189	-	-	-	-	-		PRT	Vema-TRANSIT	14-2	367005
Biv_190	-	-	-	-	-		CVB	Vema-TRANSIT	6-8	367006
Biv_191	PQ179894	PV131977	1	-	-	x	GUB	Vema-TRANSIT	11-1	367007
Biv_192	PQ179895	PV131978	1	S08	SAMN47739826	x	WEB	IceDivA 1	21-1	367008
Biv_193	PQ179896	-	2	S84	SAMN47739892	x	GUB	Vema-TRANSIT	11-1	367009
Biv_194	PQ179897	PV131979	2	S83	SAMN47739891	x	WEB	IceDivA 1	28-1	367010
Biv_195	PQ179898	PV131980	3	-	-	x	CB	ANDEEP III	16-10	367011
Biv_196	PQ179899	PV131981	1	-	-	x	CB	ANDEEP III	16-10	367012
Biv_197	-	-	-	-	-	x	GUB	Vema-TRANSIT	11-1	367013
Biv_198	PQ179900	PV131982	1	S09	SAMN47739834	x	WEB	IceDivA 1	21-1	367014
Biv_200	PQ179901	PV131983	3	S67	SAMN47739876	x	CVB	Vema-TRANSIT	4-8	367015
Biv_201	PQ179902	-	1	-	-	x	CB	ANDEEP III	21-7	367016
Biv_202	PQ179903	PV131984	1a	-	-	x	CB	ANDEEP III	16-11	367017
Biv_203	-	-	-	-	-		CVB	Vema-TRANSIT	4-9	367018
Biv_204	-	-	-	-	-		CVB	Vema-TRANSIT	4-9	367019
Biv_205	-	-	-	-	-	x	CB	ANDEEP III	16-11	367020
Biv_206	PQ179904	PV131985	1	-	-	x	CB	ANDEEP III	21-7	367021
Biv_207	-	-	-	-	-	x	CB	ANDEEP III	16-11	367022
Biv_208	-	PV131986	1	-	-		CB	ANDEEP III	16-11	367023
Biv_209	PQ179905	-	1	S10	SAMN47739835	x	CVB	Vema-TRANSIT	4-8	367024
Biv_210	PQ179906	PV131987	1	-	-	x	CB	ANDEEP III	21-8	367025
Biv_211	PQ179907	PV131988	1	S38	SAMN47739853	x	CB	ANDEEP III	21-8	367026
Biv_212	PQ179908	-	1	S11	SAMN47739836	x	GUB	Vema-TRANSIT	9-8	367027
Biv_213	PQ179909	-	1	†S12	-	x	GUB	Vema-TRANSIT	9-8	367028
Biv_214	PQ179910	PV131989	3	S66	SAMN47739875	x	CVB	Vema-TRANSIT	4-8	367029
Biv_215	PQ179911	PV131990	2	S82	SAMN47739890	x	GUB	Vema-TRANSIT	9-8	367030
Biv_216	-	-	-	-	-		CVB	Vema-TRANSIT	4-9	367031
Biv_217	PQ179912	-	2	S81	SAMN47739889	x	CB	ANDEEP III	16-11	367032
Biv_218	PQ179913	PV131991	1	†S39	-	x	CB	ANDEEP III	21-8	367033
Biv_219	PQ179914	-	2	S96	SAMN47739903	x	WEB	IceDivA 1	28-1	367034
Biv_220	PQ179915	PV131992	2	S95	SAMN47739902	x	CB	ANDEEP III	16-11	367035
Biv_221	PQ179916	PV131993	3	S65	SAMN47739874	x	CB	ANDEEP III	16-11	367036
Biv_222	-	-	-	-	-		CVB	Vema-TRANSIT	4-9	367037
Biv_223	PQ179917	-	3	S80	SAMN47739888	x	WEB	IceDivA 1	28-1	367038
Biv_224	PQ179918	PV131994	1	S76	SAMN47739884	x	WEB	IceDivA 1	28-1	367039
Biv_225	PQ179919	-	3	S79	SAMN47739887	x	WEB	IceDivA 1	28-1	367040
Biv_226	PQ179920	PV131995	1	S13	SAMN47739837	x	WEB	IceDivA 1	28-1	367041
Biv_227	-	PV131996	1	-	-	x	WEB	IceDivA 1	21-1	367042
Biv_228	PQ179921	PV131997	1	S14	SAMN47739838	x	WEB	IceDivA 1	21-1	367043
Biv_229	PQ179922	PV131998	1	†S37	-	x	WEB	IceDivA 1	21-1	367044
Biv_230	-	PV131999	1	-	-	x	WEB	IceDivA 1	21-1	367045
Biv_231	PQ179923	PV132000	3	S78	SAMN47739886	x	WEB	IceDivA 1	21-1	367046
Biv_232	PQ179924	PV132001	1	-	-	x	WEB	IceDivA 1	28-1	367047
Biv_233	PQ179925	PV132002	3	S77	SAMN47739885	x	WEB	IceDivA 1	21-1	367048
Biv_234	-	-	-	-	-		CB	ANDEEP III	21-8	367049
Biv_235	PQ179926	PV132003	1	-	-		CB	ANDEEP III	21-8	367050
Biv_236	-	PV132004	1	-	-	x	CB	ANDEEP III	21-8	367051
Biv_237	-	PV132005	1	-	-	x	CB	ANDEEP III	21-8	367052
Biv_238	PQ179927	PV132006	1	†S15	-	x	CB	ANDEEP III	21-8	367053
Biv_239	PQ179928	PV132007	1	†S48	-	x	CB	ANDEEP III	21-8	367054
Biv_240	-	-	-	-	-		CB	DIVA 2	26	367055
Biv_241	PQ179929	PV132008	1	†S16	-	x	CB	ANDEEP III	21-8	367056
Biv_242	-	PV132009	1	-	-		CB	ANDEEP III	21-8	367057
Biv_243	PQ179930	PV132010	1	-	-		CB	ANDEEP III	21-7	367058
Biv_244	PQ179931	PV132011	1	S47	SAMN47739860		CB	ANDEEP III	16-11	367059
Biv_245	PQ179932	PV132012	1	S46	SAMN47739859	x	CB	ANDEEP III	16-11	367060
Biv_248	-	-	-	-	-	x	CB	ANDEEP III	16-11	367063
Biv_249	PQ179933	PV132013	1	S45	SAMN47739858		CB	ANDEEP III	16-11	367064
Biv_250	-	-	-	-	-	x	CB	ANDEEP III	16-11	-
Biv_251	-	PV132014	1	-	-		CB	ANDEEP III	16-11	-
Biv_252	PQ179934	-	1	-	-	x	CVB	Vema-TRANSIT	4-8	367065
Biv_253	PQ179935	PV132015	1	S17	SAMN47739839	x	CVB	Vema-TRANSIT	4-8	367066
Biv_254	PQ179936	PV132016	1	-	-	x	CVB	Vema-TRANSIT	4-8	367067
Biv_255	PQ179937	PV132017	1	S44	SAMN47739857	x	CVB	Vema-TRANSIT	4-8	367068
Biv_256	PQ179938	PV132018	1	-	-	x	CVB	Vema-TRANSIT	4-8	367069
Biv_257	PQ179939	PV132019	1	-	-	x	CVB	Vema-TRANSIT	4-8	367070
Biv_258	PQ179940	PV132020	1	S18	SAMN47739840	x	CVB	Vema-TRANSIT	4-8	367071
Biv_259	PQ179941	PV132021	1	S43	SAMN47739856	x	CVB	Vema-TRANSIT	4-8	367072
Biv_260	PQ179942	PV132022	1	-	-	x	CVB	Vema-TRANSIT	4-8	367073
Biv_261	PQ179943	PV132023	1	S42	SAMN47739855	x	CVB	Vema-TRANSIT	4-8	367074
Biv_262	PQ179944	PV132024	1	S19	SAMN47739841	x	CVB	Vema-TRANSIT	4-8	367075
Biv_263	-	-	-	-	-		CVB	Vema-TRANSIT	4-9	367076
Biv_264	-	-	-	-	-		CVB	Vema-TRANSIT	4-9	367077
Biv_265	-	-	-	-	-		CVB	Vema-TRANSIT	4-9	367078
Biv_266	-	-	-	-	-		CVB	Vema-TRANSIT	4-9	367079
Biv_267	-	-	-	-	-		CVB	Vema-TRANSIT	4-9	367080
Biv_268	-	-	-	-	-	x	CVB	Vema-TRANSIT	4-9	367081
Biv_269	-	-	-	-	-		CVB	Vema-TRANSIT	4-9	367082
Biv_270	-	-	-	-	-		CVB	Vema-TRANSIT	4-9	367083
Biv_271	-	-	-	-	-		CVB	Vema-TRANSIT	4-9	-
Biv_272	-	-	-	-	-		CVB	Vema-TRANSIT	4-9	-
Biv_273	-	-	-	-	-		CVB	Vema-TRANSIT	4-9	367084
Biv_274	-	-	-	-	-		CVB	Vema-TRANSIT	4-9	367085
Biv_275	-	-	-	-	-		CVB	Vema-TRANSIT	4-9	367086
Biv_276	-	-	-	-	-		CVB	Vema-TRANSIT	4-9	367087
Biv_277	-	-	-	-	-		CVB	Vema-TRANSIT	4-9	367088
Biv_278	-	-	-	-	-		CVB	Vema-TRANSIT	4-9	367089
Biv_279	PQ179945	PV132025	1	S41	SAMN47739854		CVB	Vema-TRANSIT	4-8	367090
Biv_280	PQ179946	PV132026	1	S20	SAMN47739842		CVB	Vema-TRANSIT	4-8	367091
Biv_281	PQ179947	PV132027	1	-	-		CVB	Vema-TRANSIT	4-8	367092
Biv_282	PQ179948	PV132028	1	-	-		CVB	Vema-TRANSIT	4-8	367093
Biv_283	-	PV132029	1	-	-	x	CVB	Vema-TRANSIT	4-8	367094
Biv_284	PQ179949	PV132030	1	-	-	x	CVB	Vema-TRANSIT	4-8	367095
Biv_285	-	-	-	-	-		CVB	Vema-TRANSIT	4-9	367096
Biv_286	-	-	-	-	-		CVB	Vema-TRANSIT	4-9	367097
Biv_287	-	-	-	-	-		CVB	Vema-TRANSIT	4-9	367098
Biv_288	-	-	-	-	-		CVB	Vema-TRANSIT	4-9	367099
Biv_289	-	-	-	-	-		CVB	Vema-TRANSIT	4-9	367100
Biv_290	-	-	-	-	-		CVB	Vema-TRANSIT	4-9	367101
Biv_291	-	-	-	-	-		CVB	Vema-TRANSIT	4-9	-
Biv_292	-	-	-	-	-		CVB	Vema-TRANSIT	4-9	-
Biv_293	-	-	-	-	-		CVB	Vema-TRANSIT	4-9	367102
Biv_294	-	-	-	-	-		CVB	Vema-TRANSIT	4-9	367103
Biv_295	-	-	-	-	-		CVB	Vema-TRANSIT	4-9	367104
Biv_296	-	-	-	-	-		CVB	Vema-TRANSIT	4-9	367105
Biv_297	-	-	-	-	-		CVB	Vema-TRANSIT	4-9	367106
Biv_298	-	-	-	-	-		CVB	Vema-TRANSIT	4-9	367107
Biv_302	PQ179950	PV132031	1	-	-	x	BB	DIVA 3	579-1	367108
Biv_303	PQ179951	PV132032	2	S94	SAMN47739901	x	BB	DIVA 3	579-1	367109
Biv_304	-	-	-	-	-	x	AB	DIVA 3	532-1	367110
Biv_305	PQ179952	PV132033	1	†S22	-	x	NAB	ENAB	21-1	367111
Biv_306	PQ179953	PV132034	3	-	-	x	BB	DIVA 3	579-1	367112
Biv_307	PQ179954	PV132035	1	S56	SAMN47739866	x	BB	DIVA 3	579-1	367113
Biv_308	PQ179955	PV132036	1	-	-	x	BB	DIVA 3	580-1	367114
Biv_309	PQ179956	PV132037	1	S55	SAMN47739865	x	BB	DIVA 3	580-1	367115
Biv_310	-	-	-	-	-		BB	DIVA 3	580-1	367116
Biv_311	PQ179957	-	2	S93	SAMN47739900	x	BB	DIVA 3	580-1	367117
Biv_312	PQ179958	-	3	S75	SAMN47739883	x	BB	DIVA 3	580-1	367118
Biv_313	PQ179959	PV132038	1	S23	SAMN47739844	x	BB	DIVA 3	580-1	367119
Biv_314	PQ179960	-	3	S74	SAMN47739882	x	BB	DIVA 3	580-1	367120
Biv_315	PQ179961	PV132039	1	S54	SAMN47739864	x	BB	DIVA 3	579-1	-
Biv_316	PQ179962	PV132040	1	S21	SAMN47739843	x	BB	DIVA 3	579-1	367121
Biv_317	PQ179963	PV132041	1	-	-	x	BB	DIVA 3	579-1	-
Biv_318	PQ179964	PV132042	2	†S92	-	x	BB	DIVA 3	580-1	367122
Biv_319	PQ179965	PV132043	1	S53	SAMN47739863	x	BB	DIVA 3	579-1	367123
Biv_320	PQ179966	PV132044	1	-	-	x	BB	DIVA 3	580-1	367124
Biv_321	-	-	-	-	-	x	AB	DIVA 3	532-1	367125
Biv_322	PQ179967	PV132045	1	†S52	-	x	NAB	ENAB	21-1	367126
Biv_323	PQ179968	PV132046	2	S91	SAMN47739899	x	BB	DIVA 3	580-1	367127
Biv_324	-	-	-	-	-	x	BB	DIVA 3	580-1	367128
Biv_325	-	-	-	-	-	x	BB	DIVA 3	579-1	367129
Biv_326	PQ179969	PV132047	1	S51	SAMN47739862	x	BB	DIVA 3	580-1	367130
Biv_327	PQ179970	PV132048	1	†S50	-	x	NAB	ENAB	21-1	367131
Biv_328	PQ179971	PV132049	1	S49	SAMN47739861	x	BB	DIVA 3	579-1	367132
Biv_329	PQ179972	-	1	S64	SAMN47739873	x	BB	DIVA 3	580-1	367133
Biv_330	PQ179973	PV132050	1	-	-	x	NAB	ENAB	21-1	367134
Biv_331	-	-	-	-	-	x	BB	DIVA 3	580-1	367135
Biv_332	PQ179974	PV132051	1	S25	SAMN47739845	x	AB	DIVA 3	532-1	367136
Biv_333	PQ179975	PV132052	1	S63	SAMN47739872	x	BB	DIVA 3	580-1	367137
Biv_334	PQ179976	PV132053	1	†S62	-	x	NAB	ENAB	21-1	367138
Biv_335	PQ179977	PV132054	1	S61	SAMN47739871	x	AB	DIVA 3	532-1	367139
Biv_336	PQ179978	PV132055	1	S26	SAMN47739846	x	BB	DIVA 3	580-1	367140
Biv_337	PQ179979	-	3	S73	SAMN47739881	x	BB	DIVA 3	580-1	367141
Biv_338	-	-	-	-	-	x	BB	DIVA 3	579-1	367142
Biv_339	PQ179980	PV132056	1	†S27	-	x	NAB	ENAB	21-1	367143
Biv_340	PQ179981	PV132057	2a	S90	SAMN47739898	x	BB	DIVA 3	580-1	367144
Biv_341	PQ179982	PV132058	1	S60	SAMN47739870	x	AB	DIVA 3	532-1	367145
Biv_342	-	-	-	-	-		BB	DIVA 3	580-1	367146
Biv_343	PQ179983	-	1	-	-	x	BB	DIVA 3	580-1	367147
Biv_344	PQ179984	-	1	-	-	x	BB	DIVA 3	579-1	367148
Biv_345	PQ179985	PV132059	1a	S89	SAMN47739897	x	BB	DIVA 3	580-1	367149
Biv_346	PQ179986	PV132060	1	S59	SAMN47739869	x	BB	DIVA 3	580-1	367150
Biv_347	PQ179987	PV132061	1	S58	SAMN47739868	x	AB	DIVA 3	532-1	367151
Biv_348	PQ179988	-	1	S57	SAMN47739867	x	BB	DIVA 3	579-1	367152
Biv_349	PQ179989	PV132062	1	-	-	x	BB	DIVA 3	580-1	367153
Biv_350	PQ179990	PV132063	1	S28	SAMN47739847	x	BB	DIVA 3	579-1	367154
