# Supplementary material for: High Connectivity at Abyssal Depths: Genomic and Proteomic Insights Into Population Structure of the Pan‐Atlantic Deep‐Sea Bivalve Ledella ultima (E. A. Smith, 1885)
Source: Ecol Evol. 2025 Aug 8;15(8):e71903. doi: 10.1002/ece3.71903 (PMC12332424; doi:10.1002/ece3.71903)
Supplement: Supplementary file 4 — Table S3: ece371903‐sup‐0004‐TableS3.xlsx. [file ECE3-15-e71903-s002.xlsx]

## Sheet: Table S3
	Loci	Coverage (X)	Unfiltered SNPs	Filtered SNPs	HET
m3	16032	36.5	98633	2824	0.0637429
m5	14220	41.9	91187	2048	0.0651655
m8	12642	47.5	79655	1410	0.068124
